# Supplementary material for: Identification of interferon-stimulated genes that attenuate Ebola virus infection
Source: Nat Commun. 2020 Jun 11;11:2953. doi: 10.1038/s41467-020-16768-7 (PMC7289892; doi:10.1038/s41467-020-16768-7)
Supplement: Supplementary file 4 — Source Data [file 41467_2020_16768_MOESM4_ESM.xlsx]

## Sheet: Fig 1
Fig. 1a												Fig. 1b					Fig. 1c
ISG ID	Luc_control1	Luc_control2	Luc_ISG1	Luc_ISG2	Var_test	Fold_change	log_FC	p.value	T-statistics	Z-score		ISG	Luc (%)_#1	Luc (%)_#2	Luc (%)_#3		Day 3 (ffu/ml)
1	134070	134680	117563	115981	0.411656	0.869001	-0.0609798	0.00231137	-19.6569	0.162294		CCND3	48.1613	65.7659	72.9526		ISG	Titer_#1	Titer_#2	Titer_#3
2	134070	134680	97923	71129	0.0180788	0.629031	-0.201328	0.0652694	-2.97946	-1.16889		MICB	51.249	75.3713	57.9856		Vector	3100	2400	2700
3	134070	134680	100494	45472	0.00728859	0.543129	-0.265097	0.15535	-1.73272	-1.64541		C5orf39	54.432	60.187	60.4629		PFKFB3	150	210	190
5	134070	134680	44294	67732	0.0136086	0.416841	-0.38003	0.0216559	-4.22584	-2.34597		SLC16A1	52.3736	66.2829	50.1254		ODC1	670	540	600
6	134070	134680	62074	91319	0.014972	0.570765	-0.243543	0.058695	-3.00104	-1.49211		FLT1	53.0652	50.0813	54.9467		MAP3K5	40	120	85
7	134070	134680	66986	137156	0.00806526	0.759598	-0.119416	0.454403	-0.942805	-0.444597		IFI6	54.3125	44.5298	59.04		AKT3	400	600	480
8	134070	134680	88108	94972	0.0769525	0.681228	-0.166708	0.00640801	-10.2336	-0.87934		CCDC92	50.7478	46.9224	57.4217		GBP2	110	120	110
9	134070	134680	44223	53363	0.0307591	0.363111	-0.439961	0.00285192	-10.8281	-2.64403		BTN3A3	47.3742	47.2227	59.4367		DCP1A	480	610	540
10	419898	409382	482977	438328	0.325626	1.11097	0.0457022	0.182665	2.07731	1.50457		CX3CL1	52.8166	50.2895	49.8235		BTN3A3	120	210	160
13	419898	409382	355724	366507	0.896495	0.870913	-0.0600251	0.0192275	-7.0569	0.172902		DCP1A	49.9221	43.3091	55.0964		CCDC92	90	60	75
14	419898	409382	275746	370369	0.109193	0.779128	-0.108391	0.194267	-1.75842	-0.33626		CTCFL	49.3471	38.0761	57.55		IFI6-FLAG	360	600	490
15	419898	409382	435846	407458	0.458564	1.01691	0.00728297	0.688709	0.452508	0.982796		CD9	40.1891	51.1695	51.8579		FLT1	360	390	380
16	419898	409382	396488	421737	0.49632	0.986669	-0.00582845	0.725201	-0.414018	0.815035		GBP2	48.2942	43.1921	47.6688		GFP	1200	3000	2200
17	419898	409382	468786	462016	0.663025	1.12242	0.0501561	0.0148395	7.90342	1.5681		AKT3	52.168	46.4274	37.9363
18	419898	409382	354980	361804	0.819936	0.864345	-0.0633129	0.0121913	-9.19106	0.136466		IFITM3	41.6837	40.4768	50.0628
19	116969	124287	70015	97185	0.232997	0.69304	-0.159242	0.119118	-2.27656	-0.813816		IRF7	39.2754	42.4326	47.2583		Day 6 (ffu/ml)
20	116969	124287	100322	107224	0.941487	0.860273	-0.0653638	0.0786816	-3.34467	0.113877		C9orf91	43.3283	39.1878	41.0605		ISG	Titer_#1	Titer_#2	Titer_#3
21	116969	124287	75069	111637	0.193204	0.773892	-0.11132	0.281069	-1.3721	-0.365306		MAP3K5	36.9939	32.3197	42.0231		Vector	2100000	1400000	1850000
22	116969	124287	114287	129772	0.567295	1.01162	0.0050167	0.885043	0.141958	0.953436		IRF1	31.5223	35.0755	39.3954		PFKFB3	5400	3200	4200
23	116969	124287	99277	102646	0.640172	0.836966	-0.0772923	0.039484	-5.13032	-0.0154154		IFIH1	36.3107	31.5029	34.7775		ODC1	220000	160000	200000
24	116969	124287	95390	107714	0.589761	0.841861	-0.0747596	0.1169	-2.55527	0.0117399		ODC1	30.3948	31.711	34.6577		MAP3K5	31000	18000	25000
25	116969	124287	110652	105260	0.876931	0.89495	-0.0482013	0.108165	-2.82027	0.30624		PFKFB3	33.8158	36.9366	25.2249		AKT3	21000	11000	16500
26	116969	124287	104500	99182	0.90485	0.844257	-0.0735255	0.0533666	-4.22598	0.0250301		Control	100	100	100		GBP2	13000	9000	10000
27	116969	124287	94527	98858	0.809684	0.801576	-0.0960553	0.0301352	-5.85891	-0.211733							DCP1A	21000	45000	32000
28	116969	124287	120982	122365	0.235755	1.00867	0.00374787	0.80527	0.29394	0.937064							BTN3A3	3200	2700	2900
29	116969	124287	118252	121249	0.498065	0.992726	-0.00317079	0.844969	-0.210808	0.848632							CCDC92	6100	3500	4900
30	116969	124287	106570	94294	0.586101	0.832576	-0.079576	0.105711	-2.70331	-0.0397654							IFI6-FLAG	64000	75000	69000
31	116969	124287	83216	107464	0.296667	0.790364	-0.102173	0.183936	-1.84883	-0.27393							FLT1	59000	40000	49000
32	116969	124287	109024	105486	0.633995	0.889139	-0.0510306	0.0812621	-3.39293	0.274003							GFP	3400000	2300000	2800000
34	116969	124287	83414	106212	0.313301	0.785995	-0.10458	0.163799	-1.98795	-0.298166
35	116969	124287	105463	113220	0.900706	0.906435	-0.0426631	0.168506	-2.10763	0.369954
36	116969	124287	83134	85271	0.504369	0.698034	-0.156123	0.0107743	-10.9187	-0.786109
37	116969	124287	93762	93268	0.110557	0.775235	-0.110567	0.0178082	-8.34399	-0.357856
38	116969	124287	114297	119119	0.76117	0.967503	-0.0143475	0.46541	-0.893231	0.708717
39	116969	124287	115721	106811	0.825346	0.922389	-0.0350857	0.245877	-1.61438	0.458456
41	116969	124287	122060	133722	0.747227	1.06021	0.0253919	0.402033	1.05646	1.22299
42	116969	124287	95735	80894	0.440273	0.732123	-0.135416	0.0597425	-3.51749	-0.597011
43	116969	124287	100475	94431	0.985942	0.80788	-0.0926529	0.0394661	-4.91707	-0.17676
44	116969	124287	118936	85272	0.229687	0.846437	-0.0724054	0.394701	-1.06458	0.0371246
45	116969	124287	140836	148708	0.930408	1.20015	0.0792364	0.0461413	4.48001	1.99929
46	116969	124287	97918	87163	0.612112	0.767156	-0.115116	0.0496647	-4.05861	-0.402671
47	116969	124287	81158	123899	0.181395	0.849956	-0.0706035	0.491668	-0.862514	0.056646
48	116969	124287	95765	91693	0.791186	0.777009	-0.109574	0.0233858	-6.75485	-0.348015
49	116969	124287	96780	95211	0.334987	0.795798	-0.0991973	0.0223101	-7.25517	-0.243786
50	116969	124287	88787	76491	0.492244	0.685073	-0.164263	0.0336861	-4.72885	-0.858009
51	116969	124287	105405	77571	0.24878	0.758431	-0.120084	0.180141	-1.84122	-0.451072
52	116969	124287	126951	111649	0.561984	0.988991	-0.00480768	0.889949	-0.178389	0.827914
53	116969	124287	101208	81603	0.349782	0.757747	-0.120476	0.107854	-2.52775	-0.454866
54	130903	141945	128458	133732	0.587114	0.960938	-0.0173047	0.475601	-0.867615	0.672296
55	130903	141945	84071	107467	0.405658	0.701995	-0.153666	0.0880673	-2.78901	-0.764137
57	130903	141945	171089	175344	0.374999	1.26969	0.103698	0.0248992	5.66057	2.38505
58	130903	141945	133114	98609	0.335655	0.849275	-0.0709516	0.374035	-1.11824	0.0528683
59	130903	141945	118993	141671	0.55339	0.955345	-0.0198397	0.676771	-0.506042	0.641271
60	183856	180370	85522	60858	0.0715614	0.401893	-0.395889	0.0128233	-5.43432	-2.42889
61	130903	141945	101208	136360	0.33772	0.870697	-0.0601328	0.439354	-0.96276	0.171704
62	130903	141945	140172	156176	0.818562	1.08613	0.0358812	0.350312	1.21378	1.36677
63	130903	141945	109329	151483	0.309914	0.955888	-0.0195932	0.808315	-0.342427	0.64428
64	130903	141945	156581	77787	0.146733	0.858969	-0.0660225	0.676416	-0.599696	0.106644
65	223164	242075	217281	206921	0.688658	0.911794	-0.0401034	0.197348	-1.93526	0.399678
66	223164	242075	246344	172966	0.287856	0.901279	-0.0451409	0.606066	-0.654041	0.341348
67	223164	242075	190323	190961	0.0523552	0.819544	-0.0864275	0.0472267	-4.86875	-0.112057
68	223164	242075	224624	218538	0.414652	0.952547	-0.0211136	0.382138	-1.11547	0.625749
69	223164	242075	175999	215687	0.484479	0.841903	-0.0747381	0.236287	-1.61107	0.0119719
70	223164	242075	243007	255269	0.692944	1.07101	0.0297939	0.280342	1.45412	1.2829
71	223164	242075	153543	203703	0.356732	0.767876	-0.114709	0.181537	-1.85792	-0.398675
72	223164	242075	194252	215984	0.833085	0.881775	-0.0546423	0.196428	-1.89145	0.233154
73	223164	242075	259680	256039	0.218847	1.1085	0.044737	0.119921	2.51493	1.49089
74	223164	242075	232008	219637	0.75481	0.970781	-0.0128789	0.608574	-0.595524	0.726896
75	223164	242075	229035	234060	0.331982	0.995392	-0.00200602	0.922753	-0.0914901	0.863421
76	223164	242075	256111	216597	0.575382	1.01605	0.00691684	0.880304	0.142239	0.978042
77	223164	242075	126444	109654	0.660522	0.507477	-0.294584	0.0119621	-8.29008	-1.84319
78	223164	242075	251031	304057	0.511082	1.19312	0.0766857	0.25156	1.66023	1.9603
79	223164	242075	195099	173199	0.763093	0.791632	-0.101477	0.0787153	-3.25391	-0.266896
80	223164	242075	181045	204292	0.754518	0.828256	-0.0818354	0.116575	-2.60139	-0.0637307
81	223164	242075	196488	197988	0.118698	0.8479	-0.0716555	0.0649458	-4.01916	0.0452386
82	223164	242075	236810	290040	0.485755	1.13243	0.0540109	0.389302	1.09912	1.62361
84	223164	242075	182777	212589	0.628791	0.849813	-0.0706768	0.186367	-1.92035	0.0558506
85	223164	242075	237633	249407	0.68294	1.04686	0.0198885	0.430958	0.979171	1.14893
86	183856	180370	128289	109194	0.15053	0.652021	-0.185738	0.0226605	-5.30987	-1.04136
87	183856	180370	119533	186445	0.0547932	0.840077	-0.0756807	0.476317	-0.8932	0.00184562
88	183856	180370	148257	146564	0.688061	0.809445	-0.0918125	0.00310326	-18.9375	-0.16808
89	183856	180370	93920	110722	0.147431	0.561854	-0.250376	0.0113656	-6.99925	-1.54154
91	183856	180370	119823	118483	0.676312	0.654281	-0.184236	0.000878504	-38.2124	-1.02882
92	183856	180370	152199	157936	0.607886	0.851491	-0.0698202	0.0150556	-7.72416	0.0651583
94	183856	180370	213683	185579	0.171792	1.09619	0.039887	0.341575	1.25652	1.4226
95	183856	180370	172478	127805	0.0811972	0.824441	-0.0838402	0.289714	-1.35959	-0.0848914
98	183856	180370	163960	111306	0.0628731	0.755756	-0.121618	0.233874	-1.54007	-0.46591
99	183856	180370	171296	171760	0.178742	0.941877	-0.0260059	0.0265034	-6.19012	0.566558
100	183856	180370	153874	111725	0.0760529	0.729215	-0.137145	0.144945	-2.04883	-0.613142
101	183856	180370	129106	193614	0.0601011	0.886043	-0.0525451	0.586377	-0.696755	0.256833
103	183856	180370	178867	168507	0.395287	0.953732	-0.0205736	0.263081	-1.52477	0.632323
104	183856	180370	126474	134489	0.384527	0.716486	-0.144792	0.00708801	-10.3738	-0.68375
105	183856	180370	190138	214542	0.200172	1.11107	0.0457408	0.242485	1.69382	1.50511
106	183856	180370	163783	187761	0.177237	0.965181	-0.0153913	0.652909	-0.546896	0.695833
107	183856	180370	113293	128755	0.18911	0.664554	-0.177469	0.0164165	-6.34884	-0.971833
108	183856	180370	163502	167525	0.849359	0.908851	-0.0415075	0.024759	-6.17987	0.383352
109	183856	180370	257028	231935	0.234568	1.34247	0.127905	0.0388607	5.61244	2.78878
110	183856	180370	206601	145771	0.0698163	0.967454	-0.0143696	0.863715	-0.275818	0.708444
112	183856	180370	199723	156416	0.0995179	0.977797	-0.00975141	0.869508	-0.243565	0.765817
113	183856	180370	84635	58417	0.0656831	0.392756	-0.405877	0.0140006	-5.1267	-2.47958
114	183856	180370	93390	135759	0.0650949	0.62914	-0.201253	0.0864071	-2.56682	-1.16829
115	183856	180370	122810	141385	0.171991	0.72536	-0.139446	0.0338919	-4.55202	-0.634526
116	183856	180370	125404	183441	0.0640261	0.847949	-0.0716304	0.441363	-0.960339	0.0455111
117	183856	180370	158263	177977	0.205802	0.923163	-0.0347216	0.297004	-1.37247	0.462747
118	183856	180370	140683	143534	0.970119	0.780331	-0.107721	0.00315312	-17.8897	-0.329583
119	183856	180370	214719	251615	0.152965	1.28034	0.107326	0.110353	3.05574	2.44413
120	183856	180370	175548	180886	0.724018	0.978607	-0.00939182	0.346129	-1.2204	0.77031
121	183856	180370	84863	150553	0.0424995	0.646346	-0.189535	0.189324	-1.66286	-1.07284
122	183856	180370	132191	159681	0.128567	0.801349	-0.0961785	0.120689	-2.37885	-0.212994
123	183856	180370	188153	165618	0.189639	0.971295	-0.0126487	0.6916	-0.482356	0.729751
124	183856	180370	165149	107527	0.0567619	0.748645	-0.125724	0.253648	-1.45408	-0.505357
125	183856	180370	112121	155810	0.0739856	0.735617	-0.133348	0.159132	-1.94453	-0.577625
126	183856	180370	121553	103206	0.148284	0.617087	-0.209654	0.0174621	-5.90075	-1.23515
128	183856	180370	138425	215449	0.055059	0.971578	-0.0125223	0.905487	-0.23963	0.73132
129	183856	180370	53780	69387	0.095477	0.338161	-0.470877	0.00437201	-8.54961	-2.78244
130	183856	180370	139563	153280	0.256453	0.804015	-0.0947361	0.0371347	-4.58152	-0.198205
131	183856	180370	134515	132961	0.694633	0.734368	-0.134086	0.0015526	-27.5722	-0.584555
132	134938	130804	134885	96880	0.119357	0.872143	-0.0594123	0.467898	-0.904367	0.179723
133	134938	130804	112545	110406	0.703597	0.838975	-0.0762508	0.0116261	-9.60153	-0.00426705
134	134938	130804	111105	94928	0.248561	0.775312	-0.110523	0.0700768	-3.21015	-0.357426
135	134938	130804	97869	107523	0.406704	0.7729	-0.111877	0.0289722	-5.21945	-0.370807
136	134938	130804	82618	89299	0.484621	0.646932	-0.189141	0.0069389	-10.4146	-1.06959
138	116969	124287	104018	105540	0.299147	0.868613	-0.0611739	0.0513587	-4.50086	0.160139
139	134938	130804	115125	149809	0.149746	0.996959	-0.0013225	0.983645	-0.0872474	0.872118
141	134938	130804	108299	111089	0.872551	0.825568	-0.0832473	0.0113791	-9.53716	-0.0786438
142	134938	130804	83797	86122	0.91852	0.639413	-0.194218	0.00244099	-21.5826	-1.1113
143	134938	130804	82883	108940	0.144302	0.721839	-0.14156	0.107278	-2.43624	-0.654057
144	134938	130804	125064	123966	0.351623	0.937112	-0.0282085	0.0597011	-4.00987	0.540126
145	134938	130804	58692	73972	0.170199	0.499221	-0.301707	0.0138552	-6.00741	-1.88899
146	134938	130804	64311	61582	0.792506	0.473741	-0.324459	0.00125226	-28.0011	-2.03033
147	134938	130804	120155	105084	0.290456	0.847585	-0.0718166	0.122181	-2.43462	0.0434944
148	134938	130804	102584	100553	0.727284	0.764414	-0.116671	0.00536926	-14.5226	-0.41788
149	134938	130804	67506	85335	0.168056	0.575148	-0.24022	0.0252861	-4.73603	-1.4678
150	134938	130804	61287	67051	0.424314	0.482942	-0.316105	0.00265433	-15.3229	-1.97929
152	134938	130804	99583	117965	0.231295	0.818644	-0.0869051	0.12485	-2.3639	-0.117053
153	134938	130804	108264	110463	0.73049	0.82308	-0.0845578	0.00977404	-10.5072	-0.0924421
154	134938	130804	175120	143684	0.198608	1.19967	0.0790636	0.236198	1.77032	1.99664
155	134938	130804	66956	64180	0.806874	0.493471	-0.306738	0.00136573	-26.8862	-1.92088
157	134938	130804	131323	105268	0.177974	0.890303	-0.050462	0.384304	-1.09411	0.280465
158	134938	130804	97846	99203	0.530598	0.741505	-0.129886	0.00398799	-17.5726	-0.544965
159	134938	130804	127532	83296	0.0928408	0.793356	-0.100532	0.341928	-1.18882	-0.257332
160	134938	130804	105774	115106	0.448989	0.831182	-0.0803038	0.048061	-4.12196	-0.0474987
161	134938	130804	105648	94505	0.346616	0.753185	-0.123098	0.0313021	-4.92345	-0.48017
162	134938	130804	78454	75400	0.84632	0.57896	-0.237351	0.0021035	-21.6712	-1.44665
163	134938	130804	93714	101505	0.473044	0.734619	-0.133938	0.0152832	-7.21239	-0.583166
164	134938	130804	124147	148278	0.220802	1.02515	0.0107868	0.810479	0.233131	1.02849
165	134938	130804	102841	120939	0.24146	0.842095	-0.0746389	0.152251	-2.1207	0.0130381
166	134938	130804	107853	124592	0.270453	0.874702	-0.05814	0.193202	-1.84767	0.193918
167	134938	130804	111362	123607	0.369068	0.8842	-0.0534496	0.140217	-2.28382	0.246606
168	134938	130804	105884	101328	0.783959	0.779749	-0.108045	0.010868	-9.24004	-0.332815
169	134938	130804	93523	85520	0.426199	0.673747	-0.171503	0.0106226	-8.35735	-0.920836
170	134938	130804	80064	69029	0.263324	0.561044	-0.251003	0.0100515	-7.66299	-1.54604
171	134938	130804	85011	85720	0.332118	0.642469	-0.192148	0.00194319	-27.4695	-1.09435
172	134938	130804	127226	142701	0.33704	1.01575	0.00678613	0.818326	0.237126	0.976346
173	134938	130804	108690	90698	0.216803	0.750307	-0.124761	0.0694391	-3.1722	-0.496139
174	134938	130804	92289	117193	0.164906	0.788291	-0.103313	0.155657	-2.03295	-0.285429
175	134938	130804	88787	96819	0.439172	0.698444	-0.155868	0.01247	-7.81795	-0.783835
176	134938	130804	84326	85087	0.357892	0.637509	-0.195513	0.00189872	-27.7941	-1.12186
177	134938	130804	84725	99222	0.247653	0.692201	-0.159767	0.0323288	-4.60755	-0.818466
178	134938	130804	70442	78839	0.343222	0.561752	-0.250456	0.00639673	-9.8968	-1.54211
179	116560	113946	102608	90797	0.233499	0.839045	-0.0762145	0.091891	-2.85096	-0.0038787
180	116560	113946	93638	82328	0.222067	0.76339	-0.117253	0.042437	-4.16182	-0.423561
181	116560	113946	77010	80985	0.539101	0.685427	-0.164039	0.00427714	-13.6935	-0.856047
182	116560	113946	89363	72931	0.14154	0.704077	-0.15238	0.0546662	-3.48199	-0.752589
183	116560	113946	39059	46214	0.170655	0.369938	-0.431871	0.00273976	-11.7584	-2.60616
184	116560	113946	96113	91298	0.529165	0.813042	-0.0898872	0.0157812	-7.37793	-0.148129
185	116560	113946	101946	104880	0.858632	0.897269	-0.0470771	0.0264497	-5.97028	0.319108
186	116560	113946	99866	104905	0.549745	0.888354	-0.0514138	0.0453705	-4.37724	0.269653
187	116560	113946	81385	101832	0.12841	0.794847	-0.0997165	0.14875	-2.09348	-0.249061
188	116560	113946	89591	110863	0.135048	0.869626	-0.0606675	0.295915	-1.35631	0.165761
189	116560	113946	90817	92142	0.723605	0.793728	-0.100328	0.00377756	-17.1654	-0.25527
190	116560	113946	96380	109274	0.227548	0.892185	-0.0495451	0.199487	-1.81809	0.290903
191	116560	113946	93491	89221	0.575149	0.792656	-0.100915	0.0107959	-8.95197	-0.261214
192	134070	134680	117756	107163	0.0612693	0.836908	-0.0773223	0.0539072	-3.79662	-0.015736
193	116560	113946	112900	111046	0.802893	0.971541	-0.0125389	0.177259	-2.0541	0.731114
194	116560	113946	91065	93225	0.978998	0.799502	-0.0971805	0.00534036	-13.7203	-0.223238
195	116560	113946	93281	112490	0.153481	0.892693	-0.0492981	0.330129	-1.24936	0.293718
196	116560	113946	116759	113695	0.89915	0.999774	-9.79838300710026e-05	0.990871	-0.0142886	0.887734
197	116560	113946	71692	101221	0.0836046	0.750145	-0.124855	0.191516	-1.74861	-0.497034
198	134070	134680	66168	105274	0.0124464	0.637924	-0.195231	0.130629	-2.05107	-1.11956
199	116560	113946	112096	139604	0.131129	1.09195	0.038201	0.523246	0.743506	1.39903
200	116560	113946	99758	105349	0.50187	0.889812	-0.0507018	0.0542844	-3.96383	0.277739
201	116560	113946	103858	107243	0.783724	0.915816	-0.0381919	0.0453001	-4.4806	0.421989
202	116560	113946	127815	112840	0.22924	1.04403	0.0187127	0.573092	0.650748	1.13323
203	116560	113946	105285	100421	0.569312	0.892411	-0.0494353	0.0461701	-4.34813	0.292154
204	116560	113946	146871	117170	0.127397	1.14548	0.0589891	0.377545	1.14086	1.69603
205	116560	113946	93417	99845	0.41825	0.838425	-0.0765358	0.0330049	-5.02723	-0.0073201
206	134070	134680	152677	121415	0.0252244	1.01988	0.00854789	0.880066	0.114662	0.99925
207	116560	113946	138799	146887	0.484995	1.23939	0.0932067	0.0229158	7.02446	2.21693
208	116560	113946	93251	99483	0.429357	0.836134	-0.0777239	0.0305516	-5.23463	-0.0200268
209	116560	113946	90915	87451	0.672882	0.773802	-0.11137	0.0068561	-11.4071	-0.365804
210	116560	113946	124830	130986	0.560642	1.1098	0.0452455	0.06327	3.90713	1.49809
211	116560	113946	115263	132761	0.202604	1.076	0.0318115	0.426458	0.989477	1.31057
212	116560	113946	119609	114988	0.665059	1.01775	0.00764022	0.521544	0.768217	0.987438
214	116560	113946	107757	137618	0.117728	1.06451	0.0271481	0.669014	0.448722	1.24682
215	116560	113946	99482	85292	0.186311	0.801602	-0.0960414	0.0867824	-2.88042	-0.21159
216	116560	113946	157402	130233	0.151692	1.24784	0.0961595	0.171408	2.27425	2.26384
217	116560	113946	75102	65815	0.216665	0.611338	-0.213719	0.0113993	-7.38003	-1.26704
218	116560	113946	125213	104228	0.156639	0.99538	-0.00201121	0.964412	-0.0948628	0.863355
219	116560	113946	117255	110947	0.495594	0.990005	-0.00436279	0.767918	-0.346786	0.833538
220	116560	113946	107312	123109	0.208408	0.999631	-0.000160177	0.996246	-0.0382225	0.886939
221	116560	113946	97820	103445	0.490689	0.873144	-0.058914	0.0421706	-4.50742	0.185278
222	116560	113946	106121	121507	0.211337	0.987514	-0.00545655	0.870697	-0.215467	0.819724
223	134070	134680	157720	130360	0.0303317	1.07193	0.0301646	0.553179	0.681397	1.28798
224	134070	134680	101287	109541	0.0736968	0.784476	-0.10542	0.0198129	-6.2061	-0.30659
225	134070	134680	152603	174695	0.0427343	1.21785	0.0855949	0.117829	2.88013	2.09748
226	134070	134680	212912	189924	0.0505614	1.49892	0.17578	0.0281759	7.05093	3.65667
227	134070	134680	112040	86372	0.0222118	0.738277	-0.131781	0.111414	-2.39688	-0.56287
228	134070	134680	131211	147489	0.0493987	1.03702	0.0157885	0.603486	0.592102	1.09436
229	134070	134680	116473	108175	0.0781049	0.8359	-0.0778459	0.0337993	-4.85971	-0.0213298
230	201202	193642	184621	126578	0.128751	0.788157	-0.103387	0.289221	-1.34733	-0.286173
231	134070	134680	131477	145508	0.0569637	1.03064	0.0131078	0.616996	0.569448	1.05896
232	134070	134680	144614	184741	0.0235997	1.22551	0.0883158	0.270087	1.59948	2.13994
233	134070	134680	131517	143608	0.0656591	1.02372	0.0101816	0.651055	0.510511	1.02057
234	134070	134680	175694	108922	0.0120887	1.05904	0.0249108	0.83431	0.12154	1.21648
235	134070	134680	130191	124961	0.140399	0.949403	-0.0225495	0.122902	-2.52741	0.608307
236	134070	134680	145307	92908	0.0129231	0.886381	-0.0523794	0.619039	-0.65019	0.258708
237	134070	134680	101037	138717	0.0182349	0.892108	-0.0495826	0.522085	-0.799229	0.290475
238	134070	134680	93781	111330	0.0336872	0.763204	-0.11736	0.0684139	-3.19239	-0.424595
239	134070	134680	115768	168687	0.0153527	1.05844	0.0246651	0.794635	0.208161	1.21315
240	134070	134680	101242	111152	0.0618449	0.790303	-0.102206	0.0296649	-5.05749	-0.274266
241	134070	134680	131838	140353	0.0921891	1.0128	0.00552529	0.725897	0.389968	0.960011
242	134070	134680	83441	78371	0.092044	0.602091	-0.220338	0.00227254	-16.1602	-1.31834
243	134070	134680	154885	135601	0.0434523	1.08088	0.0337767	0.376919	1.13599	1.33764
244	134070	134680	150830	129165	0.0372641	1.04184	0.0178018	0.655576	0.489788	1.12109
245	134070	134680	137339	137339	0	1.02206	0.0094754	0.0104234	9.61352	1.01135
246	134070	134680	132247	167145	0.0246774	1.11402	0.0468917	0.472584	0.863535	1.52147
247	134070	134680	117246	75652	0.0131918	0.71776	-0.144021	0.209806	-1.62236	-0.676685
248	134070	134680	86088	139172	0.0120326	0.838177	-0.0766644	0.498754	-0.853904	-0.00869742
249	134070	134680	175692	189402	0.0768294	1.35849	0.133056	0.0196927	8.12129	2.87763
250	134070	134680	113050	181658	0.012186	1.09659	0.0400435	0.741563	0.271321	1.42479
251	134070	134680	143511	196487	0.0183953	1.26511	0.102128	0.310895	1.41859	2.35962
252	134070	134680	101645	106055	0.135575	0.772837	-0.111912	0.00527581	-12.0763	-0.371156
253	201202	193642	159838	121160	0.1749	0.711668	-0.147722	0.101852	-2.49942	-0.710477
254	201202	193642	116868	163098	0.145662	0.709055	-0.14932	0.133722	-2.13093	-0.724976
255	201202	193642	140955	138380	0.571258	0.707457	-0.1503	0.00474658	-16.2775	-0.733841
256	201202	193642	140068	187570	0.166035	0.829791	-0.0810313	0.29718	-1.33789	-0.0552156
257	201202	193642	201539	219471	0.537668	1.06627	0.0278669	0.310963	1.35782	1.2566
258	201202	193642	188339	182865	0.835591	0.940128	-0.0268129	0.126888	-2.55129	0.556858
259	201202	193642	200381	145421	0.151387	0.875794	-0.057598	0.469952	-0.899649	0.199977
260	201202	193642	138346	162877	0.293417	0.762891	-0.117537	0.0676392	-3.26574	-0.426329
261	201202	193642	168072	140559	0.268714	0.781653	-0.106986	0.0942953	-2.73655	-0.322252
262	201202	193642	179730	208201	0.324405	0.982492	-0.00767106	0.836298	-0.265612	0.791862
263	201202	193642	244703	151346	0.101274	1.00305	0.00132338	0.990903	-0.1052	0.905914
264	201202	193642	168652	130484	0.188652	0.757606	-0.120557	0.133071	-2.20188	-0.45565
265	201202	193642	221006	194814	0.375303	1.05312	0.0224798	0.522079	0.757904	1.18368
266	201202	193642	147309	150831	0.70382	0.755083	-0.122005	0.00735607	-12.4806	-0.469643
267	201202	193642	132884	195453	0.125967	0.831561	-0.0801057	0.401959	-1.04587	-0.0453951
268	201202	193642	137744	141480	0.776544	0.707175	-0.150473	0.00527745	-14.8274	-0.735401
269	201202	193642	176988	142783	0.2247	0.809867	-0.0915865	0.165352	-1.98453	-0.165742
270	201202	193642	59793	64672	0.578311	0.315226	-0.501378	0.00110559	-26.4647	-2.90966
271	215351	208049	156261	127344	0.212632	0.669828	-0.174037	0.0426272	-3.91101	-0.942581
272	215351	208049	174435	169569	0.874612	0.81248	-0.0901874	0.0119952	-9.30721	-0.151245
273	215351	208049	155928	114871	0.143123	0.639582	-0.194104	0.0672328	-2.98134	-1.11036
274	215351	208049	139702	152957	0.462992	0.691212	-0.160389	0.0131346	-7.63374	-0.823957
275	215351	208049	135497	159730	0.26313	0.697277	-0.156595	0.0368493	-4.3281	-0.790312
276	215351	208049	141707	177119	0.195355	0.753014	-0.123197	0.101645	-2.56725	-0.481123
277	215351	208049	140149	201144	0.121192	0.806077	-0.0936235	0.313122	-1.2765	-0.186764
278	215351	208049	124214	130998	0.732704	0.602768	-0.21985	0.00349351	-15.9794	-1.31458
279	215351	208049	170362	203256	0.245692	0.882423	-0.0543231	0.277604	-1.43236	0.236751
280	215351	208049	176735	182889	0.995041	0.849372	-0.0709022	0.0216932	-6.71901	0.0534047
281	215351	208049	154786	186568	0.232563	0.806221	-0.0935459	0.128273	-2.31268	-0.185965
282	215351	208049	220079	177995	0.205156	0.940184	-0.026787	0.61334	-0.624608	0.557169
283	215351	208049	229197	222200	0.932191	1.06612	0.0278078	0.109471	2.76227	1.2558
284	215351	208049	188423	166984	0.354184	0.839412	-0.0760249	0.0953504	-2.81368	-0.00184562
285	215351	208049	127203	194337	0.103406	0.759424	-0.119516	0.270491	-1.39852	-0.445564
286	215351	208049	162157	171745	0.688542	0.788621	-0.103132	0.0176549	-7.09576	-0.2836
287	215351	208049	163304	186442	0.324266	0.826042	-0.0829981	0.0935388	-2.82136	-0.0760149
288	215351	208049	209294	249021	0.249473	1.08246	0.0344132	0.478483	0.853527	1.34643
289	215351	208049	159426	201908	0.184619	0.85341	-0.068842	0.286563	-1.385	0.0758087
290	215351	208049	156151	189723	0.22322	0.816897	-0.0878329	0.152662	-2.09156	-0.126745
291	215351	208049	211727	167728	0.18718	0.896209	-0.0475906	0.428351	-0.986867	0.313226
292	215351	208049	207710	182916	0.337395	0.922593	-0.0349897	0.332429	-1.25176	0.459587
293	215351	208049	234261	216026	0.512407	1.0635	0.0267386	0.304523	1.38284	1.24125
294	215351	208049	110110	120356	0.470922	0.544322	-0.264144	0.00422574	-12.7648	-1.6388
295	215351	208049	235581	199497	0.260483	1.02758	0.0118163	0.781141	0.281579	1.04199
296	215351	208049	153964	195235	0.183658	0.82475	-0.0836779	0.218678	-1.66316	-0.0831816
297	215351	208049	183517	168695	0.494993	0.831866	-0.0799467	0.0498763	-4.06174	-0.0437059
298	215351	208049	216982	266834	0.210435	1.14269	0.0579294	0.353282	1.22287	1.68054
299	215351	208049	240093	207401	0.294688	1.05691	0.0240364	0.546661	0.702461	1.20466
300	215351	208049	141910	179140	0.187164	0.758266	-0.120178	0.114319	-2.40615	-0.451984
301	215351	208049	155206	230351	0.110953	0.910621	-0.0406623	0.665933	-0.569402	0.393174
302	215351	208049	182164	185123	0.556389	0.86747	-0.0617453	0.0191502	-7.46231	0.153804
303	215351	208049	142902	164212	0.309724	0.725352	-0.139451	0.0355372	-4.51575	-0.634571
304	215351	208049	210705	206784	0.634891	0.986039	-0.00610582	0.549718	-0.710544	0.81154
305	215351	208049	208457	220363	0.707614	1.0128	0.00552418	0.73538	0.38184	0.959997
306	215351	208049	146813	157058	0.601877	0.717692	-0.144062	0.0108976	-8.76759	-0.67706
307	215351	208049	126364	141649	0.373548	0.633002	-0.198595	0.0116767	-7.69203	-1.14686
308	215351	208049	327904	337977	0.916773	1.5727	0.196646	0.00262217	19.7375	4.06592
309	215351	208049	220662	258755	0.271605	1.1323	0.0539626	0.285505	1.48807	1.62291
310	215351	208049	198645	199830	0.217393	0.941131	-0.0263498	0.0779279	-3.4583	0.562423
311	64945	67809	71132	47897	0.138385	0.896613	-0.0473948	0.617049	-0.64511	0.315468
312	64945	67809	56270	54670	0.750239	0.835681	-0.0779595	0.0218779	-6.91149	-0.0225419
313	64945	67809	60931	42709	0.153878	0.780692	-0.10752	0.255227	-1.46974	-0.327582
314	64945	67809	42525	47230	0.496763	0.6761	-0.169989	0.0160162	-6.9195	-0.907785
315	64945	67809	32723	37393	0.398343	0.528165	-0.27723	0.00756244	-9.13387	-1.72843
316	64945	67809	43163	45496	0.874321	0.667844	-0.175325	0.00694488	-11.8649	-0.953583
317	64945	67809	73336	60543	0.281926	1.00847	0.00366484	0.939431	0.0415776	0.935995
318	64945	67809	53806	73590	0.174377	0.95964	-0.0178918	0.813788	-0.336435	0.665094
319	64945	67809	69306	75437	0.599565	1.09031	0.03755	0.218455	1.80399	1.38996
320	64945	67809	82664	72953	0.423351	1.17222	0.0690094	0.152483	2.37776	1.84435
321	64945	67809	62454	50802	0.262312	0.853127	-0.0689864	0.245665	-1.55421	0.0742353
322	64945	67809	60755	56997	0.756738	0.886994	-0.0520793	0.0865169	-3.11924	0.262107
323	64945	67809	46839	55710	0.310488	0.772474	-0.112116	0.0834911	-2.92819	-0.373171
324	64945	67809	66887	67075	0.0826956	1.0091	0.00393401	0.714756	0.429649	0.939463
325	64945	67809	45468	54411	0.30031	0.752362	-0.123573	0.0727934	-3.12265	-0.48474
326	64945	67809	25148	32372	0.215511	0.433283	-0.363229	0.0105013	-6.58985	-2.25477
327	64945	67809	71785	70364	0.552417	1.07077	0.0296962	0.0989206	2.88308	1.28157
328	64945	67809	52398	64923	0.252973	0.883747	-0.0536719	0.352636	-1.18081	0.244097
329	64945	67809	65001	65418	0.187312	0.982411	-0.00770675	0.50448	-0.8031	0.791414
330	64945	67809	33863	34172	0.264151	0.512489	-0.290315	0.00197524	-30.3064	-1.81538
331	64945	67809	87036	72461	0.294438	1.20145	0.0797049	0.213596	1.90739	2.00648
332	64945	67809	55491	44819	0.253832	0.755608	-0.121703	0.0990563	-2.62217	-0.466731
333	64945	67809	74462	67302	0.513672	1.06787	0.0285183	0.363082	1.17575	1.26548
334	64945	67809	38305	30950	0.254274	0.521679	-0.282596	0.0151014	-6.03262	-1.7644
335	64945	67809	60183	46461	0.210392	0.80332	-0.0951112	0.20355	-1.7314	-0.202056
336	64945	67809	45268	55325	0.269763	0.75774	-0.12048	0.0914469	-2.75036	-0.454905
337	64945	67809	58297	67334	0.370444	0.946344	-0.0239508	0.530809	-0.76457	0.591341
338	64945	67809	61264	67125	0.561841	0.96712	-0.0145198	0.572307	-0.677798	0.706588
339	64945	67809	98815	118492	0.29706	1.63691	0.214026	0.0511027	5.23891	4.42214
340	64945	67809	68454	74764	0.57951	1.07882	0.03295	0.27011	1.53066	1.32624
341	64945	67809	61342	74764	0.273402	1.02525	0.0108297	0.829815	0.200301	1.02905
342	64945	67809	33180	61891	0.0879943	0.716144	-0.145	0.321556	-1.22082	-0.685649
343	64945	67809	72519	66994	0.634913	1.05091	0.0215671	0.390909	1.08846	1.17142
344	64945	67809	27746	42700	0.127029	0.530651	-0.275191	0.0548469	-3.03037	-1.71464
345	64945	67809	77124	92912	0.289912	1.28084	0.107493	0.145787	2.54655	2.44686
346	64945	67809	63639	73931	0.356885	1.03628	0.0154761	0.696289	0.423883	1.09023
347	64945	67809	71185	60410	0.327364	0.99127	-0.00380823	0.926691	-0.140236	0.840555
348	64945	67809	77683	68669	0.428536	1.10243	0.042351	0.28709	1.46704	1.4572
349	64945	67809	81269	62826	0.2115	1.08543	0.0356013	0.605232	0.566685	1.36288
350	64945	67809	31561	32375	0.678754	0.481613	-0.317302	0.00186665	-29.1561	-1.98667
351	150683	154964	52269	40447	0.13856	0.303343	-0.518065	0.00346859	-9.31226	-2.97558
352	150683	154964	108844	118637	0.400292	0.744261	-0.128275	0.0181873	-6.53899	-0.529679
353	150683	154964	102710	91078	0.29156	0.634026	-0.197893	0.0120566	-7.41196	-1.14119
354	150683	154964	93378	108430	0.235933	0.660265	-0.180282	0.0219661	-5.49556	-0.995628
355	150683	154964	104755	106802	0.769702	0.692161	-0.159793	0.00253381	-21.6092	-0.81869
356	150683	154964	104583	162690	0.0806162	0.87445	-0.058265	0.577825	-0.714944	0.192521
357	150683	154964	99349	110548	0.326591	0.68673	-0.163214	0.0153195	-6.8308	-0.848818
358	150683	154964	110282	114719	0.786291	0.736147	-0.133036	0.00579415	-12.6671	-0.574689
359	150683	154964	105448	143845	0.11456	0.815624	-0.0885101	0.282047	-1.38372	-0.133805
360	150683	154964	75348	84411	0.307898	0.522691	-0.281755	0.0046872	-11.1174	-1.75879
361	150683	154964	102167	101833	0.148152	0.667437	-0.17559	0.00177982	-28.6623	-0.955844
362	82731	81907	71172	70655	0.801495	0.861448	-0.0647712	0.0018136	-24.0861	0.120393
363	150683	154964	124298	113526	0.381628	0.7781	-0.108964	0.0279891	-5.30835	-0.34196
364	150683	154964	112237	108710	0.916974	0.722883	-0.140932	0.00426119	-15.2807	-0.648267
365	150683	154964	84456	93443	0.344108	0.582041	-0.235047	0.0060173	-10.3382	-1.42956
366	150683	154964	113835	144416	0.149217	0.844932	-0.0731781	0.264575	-1.46467	0.0287773
367	150683	154964	128211	141371	0.355514	0.882004	-0.0545292	0.121074	-2.49202	0.234428
368	150683	154964	83548	126297	0.0861893	0.68656	-0.163322	0.155516	-1.91787	-0.849761
369	150683	154964	83873	108355	0.138722	0.628922	-0.201403	0.0448147	-3.66273	-1.1695
370	150683	154964	147385	143390	0.987737	0.951343	-0.0216631	0.12631	-2.54201	0.619068
371	150683	154964	138907	154465	0.328498	0.959839	-0.0178015	0.526281	-0.770504	0.666201
372	150683	154964	87561	92605	0.590531	0.589458	-0.229547	0.00276824	-16.8898	-1.38842
373	150683	154964	191618	136258	0.104382	1.07273	0.0304895	0.72762	0.32646	1.29243
374	150683	154964	187317	179311	0.72609	1.19951	0.0790055	0.0214539	7.00591	1.99575
375	150683	154964	155834	131985	0.212739	0.941671	-0.0261007	0.538457	-0.753294	0.565418
376	150683	154964	113528	117373	0.890375	0.75545	-0.121794	0.0058743	-12.8891	-0.467608
377	150683	154964	123374	120486	0.89367	0.797848	-0.0980796	0.006913	-12.3103	-0.23241
378	150683	154964	145624	202822	0.107409	1.14003	0.0569153	0.533348	0.706759	1.66576
379	150683	154964	156082	138793	0.298254	0.964757	-0.0155822	0.606796	-0.621455	0.69348
380	150683	154964	92747	136610	0.0919477	0.750398	-0.124708	0.225582	-1.5746	-0.495631
381	150683	154964	90944	115451	0.148811	0.675272	-0.170521	0.0574661	-3.32699	-0.912377
382	150683	154964	133408	122012	0.387081	0.83567	-0.0779652	0.0540271	-3.85578	-0.0226036
383	150683	154964	135744	102791	0.127842	0.780426	-0.107668	0.180859	-1.84236	-0.329056
384	150683	154964	130869	129296	0.518832	0.851194	-0.0699713	0.0099065	-10.5552	0.0635152
385	150683	154964	147120	162546	0.348731	1.01315	0.00567339	0.825216	0.230161	0.961927
386	150683	154964	121009	96737	0.158507	0.71241	-0.14727	0.070416	-3.06057	-0.706363
387	150683	154964	118319	141951	0.194356	0.851538	-0.069796	0.199424	-1.78846	0.0654209
388	150683	154964	94320	84400	0.314429	0.584727	-0.233047	0.007168	-9.38993	-1.41466
389	150683	154964	134272	147819	0.361085	0.922931	-0.0348309	0.239171	-1.6232	0.461458

## Sheet: Fig 2
Fig. 2a								Fig. 2b					Fig. 2c					Fig. 2d					Fig. 2e						Fig. 2f
								Cell viability						Relative quality (RQ)_#1	RQ_#2	RQ_#3			Titer (ffu/ml)_#1	Titer_#2	Titer_#3									Titer (ffu/ml)_#1	Titer_#2	Titer_#3
								IFNg (U/ml)	Luc_#1	Luc_#2	Luc_#3		siCont	1	0.778715	1.28417		siCont	200000	150000	175000								Vector	430000	400000	405000
								0	416852	413860	419039		siBTN3A3#1	0.0503906	0.0605346	0.0727206		siBTN3A3#1	140000	200000	170000								BTN3A3	220000	175000	150000
								0.1	441862	430284	430583		siBTN3A3#2	0.147393	0.174921	0.160568		siBTN3A3#2	160000	220000	205000
								1	433587	430277	437552		siCont+IFNg	9.53842	12.8258	11.1023		siCont+IFNg	12000	20000	16333.3
								10	387150	417832	423168		siBTN3A3#1+IFNg	0.51094	0.94747	0.275533		siBTN3A3#1+IFNg	46000	30000	37000
								100	399358	404327	413690		siBTN3A3#2+IFNg	1.07012	1.58207	0.72383		siBTN3A3#2+IFNg	70000	45000	58333.3
								1000	378789	403481	421353
								Virus titer (ffu/ml)
								IFNg (U/ml)	Titer_#1	Titer_#2	Titer_#3
								0	1300000	1500000	1450000
								0.1	1100000	900000	1050000
								1	520000	470000	485000
								10	140000	120000	125000
								100	19000	13000	16500
								1000	19000	13000	15500

## Sheet: Fig 3
Fig. 3a					Fig. 3b					Fig. 3c							Fig. 3d
VSV-G						Luc (%)_#1	Luc_#2	Luc_#3									VP40
	Luc (%)_#1	Luc_#2	Luc_#3		GFP	100	100	100										VLP/cell lysate_#1	VLP/cell lysate_#2	VLP/cell lysate_#3	VLP/cell lysate_#4	VLP/cell lysate_#5
GFP	100	100	100		PFKFB3	60.2742	42.9025	66.0832									GFP	100	100	100	100	100
PFKFB3	95.5824	88.4645	90		ODC1	91.9811	98.1828	99.7092									PFKFB3	115.534	124.641	119.765	91.3314	104.483
ODC1	37.0441	33.6777	34		MAP3K5	47.0845	73.0838	60.8718									ODC1	158.371	118.241	130	114.773	134.097
MAP3K5	114.182	99.2422	105		AKT3	74.9946	80.8173	108.074									MAP3K5	119.82	110.806	109.355	117.048	51.097
AKT3	101.765	84.4951	91		GBP2	52.4152	57.4592	71.6785									AKT3	204.302	159.841	178.763	138.126	180
GBP2	82.4977	71.3072	78		DCP1A	41.9043	52.2587	36.4583									GBP2	100	137.197	149.57	155.231	105.933
DCP1A	95.5053	78.1684	88		BTN3A3	86.9205	80.6498	84.7928									DCP1A	184.665	144.544	160.757	176.573	180
BTN3A3	94.031	91.3817	92		CCDC92	26.4694	32.0705	23.9432									BTN3A3	64.0224	25	22.7804	66.5193	37.0806
CCDC92	98.0332	92.8871	95		IFI6-FLAG	63.7504	58.1385	56.216									CCDC92	128.566	104.174	97.8167	109.619	91.8901
IFI6-FLAG	81.6224	77.2391	77		FLT1	87.5337	87.6416	87.2375									IFI6-FLAG	263.215	130.84	249.801	179.658	166.271
FLT1	49.9059	49.1704	51														FLT1	110.681	103.88	82.6511	100.081	78.3363
IFITM3	31.9357	25	28														BST2	13.3224	18.4263	0	10.365	2
VSV-EBOV GP																	GP
	Luc (%)_#1	Luc_#2	Luc_#3															VLP/cell lysate_#1	VLP/cell lysate_#2	VLP/cell lysate_#3	VLP/cell lysate_#4	VLP/cell lysate_#5
GFP	100	100	100														GFP	100	100	100	100	100
PFKFB3	92.5221	100.761	98														PFKFB3	54.3748	92.6485	84.2297	71.9069	69.3154
ODC1	23.523	18.6205	20														ODC1	105.121	65.5693	91.1	89.1679	99.637
MAP3K5	90.4568	88.3729	90														MAP3K5	165.645	132.215	130.6	181.679	47.0283
AKT3	44.8603	36.4051	42														AKT3	135.389	130.166	110	146.997	46.3392
GBP2	85.3483	75.3382	81														GBP2	110.141	72.1421	145.203	90.2	81.947
DCP1A	113.323	87.1618	99														DCP1A	96.5622	129.08	112.3	146.477	76.031
BTN3A3	68.2216	73.9051	72														BTN3A3	45.6917	33.2334	46.3	52.9212	37.5828
CCDC92	91.8592	89.1782	93														CCDC92	54.7695	172.126	174.457	167.692	113.209
IFI6-FLAG	69.0494	80.6113	78														IFI6-FLAG	58.5735	130.756	112.08	136.3	178.479
FLT1	31.3315	28.9791	32														FLT1	120.5	105.243	88.3318	212.233	92.3077
IFITM3	15.7837	20.3752	20
																	NP
																		VLP/cell lysate_#1	VLP/cell lysate_#2	VLP/cell lysate_#3	VLP/cell lysate_#4	VLP/cell lysate_#5
																	GFP	100	100	100	100	100
																	PFKFB3	87.5609	75.3655	50.6591	70	67.4066
																	ODC1	45.8075	102.534	100.878	164.408	100
																	MAP3K5	86.2755	129.312	104.861	186.566	129.866
																	AKT3	123.346	108.331	106.787	163.098	131.219
																	GBP2	71.1466	77.2356	78.9212	60.289	95.5106
																	DCP1A	41.8251	86.2965	73.0127	94.6727	112.192
																	BTN3A3	80.3696	41.5694	52.2218	81.7481	65
																	CCDC92	24.1726	28.1496	19.7716	8.64239	21
																	IFI6-FLAG	95	75.5047	65.5361	108.996	120.966
																	FLT1	69.0056	63.6515	60.5646	200	74.1471
																	BST2	3.54544	0	0	26.4677	20.6041

## Sheet: Fig 4
Fig. 4a									Fig. 4c						Fig. 4d						Fig. 4e
																						Luc_#1	Luc_#2	Luc_#3
																					GFP	26550	25518	24367
																					CCDC92 WT	5761	6030	6936
																					CCDC92 ∆20-72	10773	10977	9103
																					CCDC92 ∆81-151	25695	32674	30279

## Sheet: Fig 5
Fig. 5b										Fig. 5c					Fig. 5d												Fig. 5e
											RQ_#1	RQ_#2	RQ_#3															Luc (%)_#1	Luc_#2	Luc_#3
										Vector	100	100	100														GFP	100	100	100
										CCDC92	13.1855	12.7009	17.6456														CCDC92 WT	1.42147	1.62894	1.62894
										BTN3A3	66.202	79.6946	87.0217														CCDC92 ∆20-72	15.5731	15.8406	20.2434
																											CCDC92 ∆81-151	96.8326	76.8326	76.8785

## Sheet: Fig 6
Fig. 6a						Fig. 6b					Fig. 6d
							RQ_#1	RQ_#2	RQ_#3
						1	1	0.45	1.51576
						2	10.8136	10.1165	11.5587
						3	0.42859	0.274954	0.668072
						4	1.95699	1.51496	2.2801

## Sheet: Supplementary Fig 1
Supplementary Fig 1a	Supplementary Fig 1a				Supplementary Fig 1b					Supplementary Fig 1c
Firefly luciferase activity					Renilla luciferase activity					Ratio of firefly/Renilla luciferase activity
	Luc_#1	Luc_#2	Luc_#3			Luc_#1	Luc_#2	Luc_#3			Luc_#1	Luc_#2	Luc_#3
GFP	7532209	5863211	6497520		GFP	52418	50840	46560		GFP	143.695	115.327	139.552
PFKFB3	8967030	8633933	6896003		PFKFB3	65604	65378	49295		PFKFB3	136.684	132.062	139.893
ODC1	8678275	8878275	8078275		ODC1	78271	78395	65157		ODC1	110.875	113.251	123.982
MAP3K5	7281076	7107207	6052652		MAP3K5	50284	47681	37310		MAP3K5	144.799	149.057	162.226
AKT3	8597040	9562440	9065040		AKT3	83862	74385	71285		AKT3	102.514	128.553	127.166
GBP2	8797040	7204821	7393758		GBP2	77953	65843	73299		GBP2	112.851	109.424	100.871
DCP1A	8625883	8316787	8302167		DCP1A	51885	50278	53192		DCP1A	166.25	165.416	156.079
BTN3A3	6488084	6048802	5035951		BTN3A3	55742	42369	47411		BTN3A3	116.395	142.765	106.219
CCDC92	6862163	6362163	6364570		CCDC92	58918	36340	45515		CCDC92	116.47	175.073	139.835
IFI6-FLAG	7805309	8363369	7867991		IFI6-FLAG	72153	69689	74851		IFI6-FLAG	108.177	120.01	105.115
FLT1	8967844	9569790	8515779		FLT1	67854	58233	61148		FLT1	132.164	164.336	139.265

## Sheet: Supplementary Fig 2
Supplementary Fig 2a													Supplementary Fig 2b
														Luc (%)_#1	Luc_#2	Luc_#3
													Vector	100	100	100
													PFKFB3	64	72	64.6138
													ODC1	96.5641	98.9164	97.9742
													MAP3K5	95.1378	99.0747	97.0005
													AKT3	91.3288	96.146	94.1281
													GBP2	75	67.1264	69.2892
													DCP1A	108.28	106.252	108.401
													BTN3A3	85.9125	88.6527	88.7444
													CCDC92	90.1767	89.861	90.8978
													IFI6-FLAG	82.8502	84.1625	86.2884
													FLT1	102.53	93.4835	98.8663
													GFP	92.4303	92.6955	93.2944

## Sheet: Supplementary Fig 3
Supplementary Fig 3a					Supplementary Fig 3b					Supplementary Fig 3c
	Luc_#1	Luc_#2	Luc_#3			Luc_#1	Luc_#2	Luc_#3
GFP	117472	115116	112213		GFP	15304	16314	15598
PFKFB3	90930	88010	99360		PFKFB3	3192	2673	3225
ODC1	92478	99548	86161		ODC1	4110	3682	3623
MAP3K5	42835	22963	33700		MAP3K5	1161	667	792
AKT3	95765	89989	92412		AKT3	5475	5337	4503
GBP2	96829	90356	99052		GBP2	4651	4766	4062
DCP1A	95670	95905	113856		DCP1A	5713	6828	4977
BTN3A3	86673	98129	91618		BTN3A3	5229	6253	6796
CCDC92	99332	88765	95820		CCDC92	4029	3767	3667
IFI6-FLAG	33331	31302	33359		IFI6-FLAG	244	1746	396
FLT1	95738	87348	99434		FLT1	7443	6074	6843

## Sheet: Supplementary Fig 4
Supplementary Fig 4

[truncated: 16 more sheets: Supplementary Fig 5, Supplementary Fig 6, Supplementary Fig 7, Supplementary Fig 8, Supplementary Fig 9, Supplementary Fig 10, Supplementary Fig 11, Supplementary Fig 12, Supplementary Fig 13, Supplementary Fig 14, Supplementary Fig 15, Supplementary Fig 16, Supplementary Fig 17, Supplementary Fig 18, Supplementary Fig 20, Supplementary Table 2]
